# Supplementary material for: Identification of Novel Loci Involved in Adalimumab Response in Crohn’s Disease Patients Using Integration of Genome Profiling and Isoform-Level Immune-Cell Deconvoluted Transcriptome Profiling of Colon Tissue
Source: Pharmaceutics. 2022 Sep 7;14(9):1893. doi: 10.3390/pharmaceutics14091893 (PMC9500628; doi:10.3390/pharmaceutics14091893)
Supplement: Supplementary file 1 [file pharmaceutics-14-01893-s001.zip › Supplementary_tables.xlsx]

## Sheet: Table S1
Transcript	Log2FC	CI.L	CI.U	P.Value	SYMBOL
ENST00000552493.1	6.18733	2.99858	9.37608	0.000142929	HLA-A
ENST00000392817.2	3.01132	1.22791	4.79473	0.000934828	PDZD3
ENST00000399815.2	-3.53618	-5.66324	-1.40913	0.00112044	IFITM2
ENST00000602569.1	-3.86579	-6.21416	-1.51741	0.00125359	IFITM2
ENST00000390599.2	3.43398	1.33987	5.52808	0.00130897	IGHV1-8
ENST00000585665.1	-2.0755	-3.38423	-0.76677	0.00188177	RPS15
ENST00000390598.2	2.83062	0.94345	4.71778	0.00328416	IGHV3-7
ENST00000588933.1	2.1934	0.69113	3.69567	0.0042143	ZNF266
ENST00000520013.1	-3.96689	-6.71192	-1.22186	0.00462035	RARS
ENST00000538719.1	-3.96689	-6.71192	-1.22186	0.00462035	RARS
ENST00000427978.2	2.01181	0.608109	3.41551	0.00496871	TRPM4
ENST00000378937.3	-2.82747	-4.83716	-0.81779	0.00582414	NUDT5
ENST00000249501.4	2.29622	0.626309	3.96613	0.00703764	HOXD10
ENST00000490054.1	-2.88863	-4.99431	-0.782953	0.00717229	HLA-B
ENST00000586857.1	-2.19786	-3.80382	-0.591887	0.00731141	CCL18
ENST00000367604.1	-4.99979	-8.66409	-1.3355	0.00748865	HIVEP2
ENST00000605286.1	4.05164	1.01852	7.08476	0.00884151	PPP1R26
ENST00000370751.5	-2.17195	-3.79888	-0.545017	0.00888242	IFI44L
ENST00000306602.1	-2.7944	-4.94825	-0.640542	0.0109954	CXCL10
ENST00000434485.1	2.61467	0.578637	4.65071	0.0118365	PRR14L
ENST00000553215.1	2.57525	0.568099	4.58241	0.0119131	EGLN3
ENST00000312108.7	2.09983	0.454669	3.745	0.0123622	CPT1B
ENST00000595328.1	-4.00624	-7.14585	-0.866629	0.0123852	PQBP1
ENST00000421519.2	-6.27246	-11.1951	-1.34985	0.0125103	UBD
ENST00000350481.5	-3.21009	-5.75147	-0.668714	0.0132979	EIF4G1
ENST00000376444.3	-5.03007	-9.03777	-1.02237	0.0138956	GRIPAP1
ENST00000478186.1	-4.48735	-8.07873	-0.895971	0.014328	HLA-A
ENST00000390287.2	2.66289	0.528727	4.79706	0.0144638	IGLV10-54
ENST00000508595.1	-2.05667	-3.70944	-0.403897	0.0147307	RPL9
ENST00000458230.1	2.32674	0.448375	4.2051	0.01519	PRAP1
ENST00000074304.5	2.59729	0.485887	4.70869	0.0159088	INPP4A
ENST00000390601.2	3.02041	0.535448	5.50538	0.0172055	IGHV3-11
ENST00000604885.1	2.62647	0.458969	4.79396	0.0175495	IGHV2-5
ENST00000415006.2	2.65119	0.443796	4.85859	0.0185719	SH3YL1
ENST00000425043.1	-6.44819	-11.8975	-0.998915	0.0203816	DCN
ENST00000344441.6	-3.05976	-5.66602	-0.453495	0.0213916	MIA3
ENST00000547271.1	-11.0128	-20.5969	-1.42863	0.0243148	HLA-A
ENST00000491669.1	-4.10872	-7.72504	-0.492402	0.0259583	HLA-B
ENST00000492573.1	-4.10872	-7.72504	-0.492402	0.0259583	HLA-B
ENST00000428863.2	3.2284	0.350119	6.10667	0.0279222	MDM2
ENST00000539384.1	-3.2399	-6.18899	-0.290815	0.0312998	TAPBPL
ENST00000467834.1	2.50974	0.223018	4.79646	0.0314672	TAPBP
ENST00000480059.1	2.50974	0.223018	4.79646	0.0314672	TAPBP
ENST00000583839.1	-4.60338	-8.80019	-0.406561	0.0315684	ANAPC11
ENST00000505722.1	-3.96747	-7.59256	-0.342393	0.0319461	SPINK1
ENST00000354445.2	-5.65588	-10.8468	-0.464931	0.0327194	RARRES3
ENST00000599898.1	-2.77933	-5.33729	-0.221377	0.0332056	RPL18A
ENST00000493053.1	-4.51441	-8.72444	-0.30439	0.035582	ATP5F1C
ENST00000403564.1	-2.80738	-5.44102	-0.173743	0.036684	RPS7
ENST00000376630.4	-2.79475	-5.44906	-0.140452	0.0390485	HLA-E
ENST00000425603.2	-2.79475	-5.44906	-0.140452	0.0390485	HLA-E
ENST00000444683.2	-2.79475	-5.44906	-0.140452	0.0390485	HLA-E
ENST00000371566.1	-2.63267	-5.15667	-0.10867	0.040919	ORC1
ENST00000252487.5	-2.03602	-4.01231	-0.0597354	0.0434658	AC011481.1
ENST00000369486.3	2.0007	0.0583417	3.94305	0.0435044	IGSF3
ENST00000588183.1	2.15477	0.0583965	4.25115	0.0439507	HDHD2
ENST00000218758.5	-2.34248	-4.63013	-0.054828	0.0447562	ACP5
ENST00000414592.1	2.96362	0.0666645	5.86058	0.0449559	HLA-A
ENST00000602377.1	-3.65836	-7.24998	-0.0667464	0.0458917	GFOD2
ENST00000315274.6	-2.48473	-4.92758	-0.0418752	0.0462	MMP1
ENST00000411637.2	-2.52479	-5.00795	-0.0416316	0.0462807	NUP214
ENST00000508540.1	2.35761	0.0308674	4.68436	0.0470372	CHAD

## Sheet: Table S2
Transcript	Log2FC.h	CI.L.h	CI.U.h	P.Value.h	Log2FC.d	CI.L.d	CI.U.d	P.Value.d	SYMBOL
ENST00000216019.7	2.76797	0.799203	4.73673	0.0112659	-3.17288	-6.0412	-0.304555	0.0341148	DDX17
ENST00000229022.3	4.67672	0.666138	8.6873	0.0270792	-2.40888	-4.59239	-0.225375	0.0344799	VDR
ENST00000245138.4	4.22583	0.325506	8.12616	0.0367447	-5.1234	-9.28211	-0.964698	0.0217581	CNOT1
ENST00000256216.6	4.49187	0.441162	8.54257	0.0334463	-4.30861	-8.3593	-0.257913	0.0397511	HSD17B4
ENST00000310931.4	2.17611	0.08925	4.26297	0.0427035	-5.34253	-9.67691	-1.00816	0.0217098	HDLBP
ENST00000325110.6	3.44756	0.903874	5.99124	0.0135315	-5.45953	-9.46779	-1.45128	0.013761	HMGCS1
ENST00000341247.4	4.97885	1.2564	8.7013	0.0144374	-5.23512	-9.99367	-0.476556	0.0348624	LIMA1
ENST00000345795.2	3.26348	0.679601	5.84736	0.0189556	-5.82599	-11.2952	-0.35683	0.0395267	GOLM2
ENST00000357602.3	3.98552	0.442539	7.5285	0.031527	-5.92361	-11.4399	-0.407362	0.0383213	IPO5
ENST00000367817.3	-2.61706	-4.23466	-0.999457	0.00530918	2.14311	0.117952	4.16826	0.0405357	DPT
ENST00000370156.3	-2.74066	-5.10339	-0.377932	0.0276997	2.0051	0.262468	3.74774	0.029087	SLC35A3
ENST00000371221.3	2.49071	0.258311	4.72312	0.0326165	-3.11909	-6.13155	-0.106629	0.0440127	ALDH18A1
ENST00000374727.3	5.11508	0.767918	9.46225	0.0260453	-8.26426	-14.0764	-2.45207	0.0111824	HEPH
ENST00000380934.4	-7.22439	-14.206	-0.242734	0.0439834	3.30826	0.760861	5.85566	0.0171842	NFIB
ENST00000394104.2	5.14201	2.68708	7.59695	0.00109281	-5.3765	-10.7059	-0.0470915	0.0484331	GAPVD1
ENST00000398263.2	6.34159	3.26721	9.41596	0.00120815	-4.6699	-8.29507	-1.04473	0.0178315	TGOLN2
ENST00000413608.1	-4.9084	-9.2129	-0.603901	0.029785	2.90196	0.716429	5.08748	0.0155125	IL17RC
ENST00000425848.2	-5.02213	-9.7926	-0.251656	0.0411578	6.01745	1.20139	10.8335	0.0204491	HLA-B
ENST00000428670.3	4.50288	0.986186	8.01957	0.0177837	-3.04073	-5.76642	-0.315045	0.0329815	ATP2B1
ENST00000480760.1	4.38837	0.743618	8.03313	0.0235455	-3.26138	-6.14507	-0.377703	0.0312083	CTSS
ENST00000495024.1	-4.72662	-6.57423	-2.87901	0.000275825	2.77873	0.772277	4.78518	0.0127101	TAPBP
ENST00000530094.1	4.50809	0.0861107	8.93007	0.0465366	-5.95899	-10.569	-1.34894	0.0175558	CTNND1
ENST00000551943.1	-5.35679	-9.35	-1.36358	0.0142311	2.61821	0.55989	4.67654	0.0188796	TAPBP
ENST00000553030.1	3.83061	1.82557	5.83564	0.00197257	-2.38078	-4.01179	-0.749765	0.00981921	BEST2
ENST00000560968.1	-2.04319	-3.76575	-0.320634	0.0251496	3.28145	1.57389	4.98901	0.00217989	HNF1A
ENST00000605118.1	2.5975	0.282352	4.91264	0.0318721	-4.59129	-8.9515	-0.231073	0.041309	IGHV3-7

## Sheet: Table S3
Transcript	Log2FC	CI.L	CI.U	P.Value	SYMBOL
ENST00000552493.1	6.94945	4.07044	9.82846	2.23382e-06	HLA-A
ENST00000436729.1	6.85373	3.41232	10.2951	9.48678e-05	HLA-B
ENST00000442366.1	-6.1215	-9.38719	-2.85581	0.00023885	AIMP1
ENST00000399815.2	-4.10971	-6.40829	-1.81113	0.000457833	IFITM2
ENST00000547286.1	7.40616	2.50908	12.3032	0.00303493	BRD2
ENST00000390331.2	-2.01896	-3.41424	-0.62369	0.00456723	IGLC7
ENST00000383231.2	4.11972	1.24277	6.99666	0.00500638	HLA-DMB
ENST00000428420.2	4.11972	1.24277	6.99666	0.00500638	HLA-DMB
ENST00000440078.2	4.11972	1.24277	6.99666	0.00500638	HLA-DMB
ENST00000372762.4	-5.76975	-9.81131	-1.72819	0.00514117	PLAU
ENST00000306602.1	-3.43819	-5.8508	-1.02559	0.00522	CXCL10
ENST00000371464.3	2.75049	0.7787	4.72229	0.00625715	RBP4
ENST00000400383.1	2.60559	0.685173	4.526	0.00783152	GGT1
ENST00000444811.2	-3.9305	-6.93789	-0.923099	0.0104203	NELFE
ENST00000341723.4	2.38018	0.514151	4.2462	0.0124194	HEPACAM2
ENST00000478186.1	-5.30992	-9.52338	-1.09646	0.0135113	HLA-A
ENST00000353250.5	-2.27431	-4.09982	-0.448804	0.0146133	HSD3B7
ENST00000414592.1	7.40113	1.45742	13.3448	0.0146647	HLA-A
ENST00000427978.2	2.05211	0.39153	3.71268	0.0154318	TRPM4
ENST00000594930.1	2.21431	0.34551	4.0831	0.0202152	CLCN5
ENST00000371566.1	-3.50923	-6.47458	-0.543883	0.0203708	ORC1
ENST00000487577.1	-2.37195	-4.3848	-0.359105	0.0209084	TYMP
ENST00000359032.5	-5.28292	-9.86872	-0.697128	0.0239509	AP2A1
ENST00000443938.2	-2.24254	-4.1929	-0.292178	0.0242226	NAGK
ENST00000587086.1	-5.25033	-9.85159	-0.649071	0.0253227	MISP3
ENST00000443713.2	5.84222	0.654274	11.0302	0.0273041	TAP2
ENST00000538242.1	-2.51277	-4.77034	-0.255205	0.0291444	UMPS
ENST00000588841.1	-2.00997	-3.82111	-0.198838	0.0296195	C19orf53
ENST00000411637.2	-3.62476	-6.89153	-0.357991	0.029649	NUP214
ENST00000370751.5	-2.48182	-4.72262	-0.241021	0.029948	IFI44L
ENST00000294383.6	-2.69062	-5.13634	-0.244893	0.0310667	USP24
ENST00000273450.3	-3.29598	-6.30943	-0.282526	0.0320553	ALDH1L1
ENST00000360218.2	3.48323	0.29523	6.67123	0.0322362	CTSE
ENST00000581049.1	3.48323	0.29523	6.67123	0.0322362	CTSE
ENST00000344013.6	3.32031	0.270531	6.37009	0.0328573	FXYD3
ENST00000304718.4	5.88812	0.473832	11.3024	0.0330488	GGNBP2
ENST00000298441.6	-2.44189	-4.73439	-0.149386	0.0368266	ITIH5
ENST00000421519.2	-7.15745	-13.9987	-0.316194	0.0403107	UBD
ENST00000464610.1	-2.71096	-5.31034	-0.111574	0.0409445	HLA-A
ENST00000484494.1	-2.71096	-5.31034	-0.111574	0.0409445	HLA-A
ENST00000368714.1	-6.41838	-12.5863	-0.250408	0.0413967	S100A4
ENST00000392817.2	2.64037	0.102525	5.1782	0.0414357	PDZD3
ENST00000586857.1	-2.38332	-4.69421	-0.0724211	0.0432397	CCL18
ENST00000383596.2	2.18984	0.047778	4.33191	0.0451043	GNL1
ENST00000428189.1	2.18984	0.047778	4.33191	0.0451043	GNL1
ENST00000538975.1	3.6297	0.0706859	7.18871	0.0456201	CLUH
ENST00000505722.1	-6.39347	-12.6949	-0.092072	0.0467452	SPINK1
ENST00000453521.1	-3.64775	-7.25658	-0.038921	0.0475798	MRPL20-AS1
ENST00000436759.2	2.49229	0.0261789	4.95839	0.0476171	PLEC
ENST00000565268.1	2.49229	0.0261789	4.95839	0.0476171	PLEC
ENST00000309851.5	-2.98889	-5.95142	-0.0263499	0.0479968	GSTM1
ENST00000509031.1	2.96981	0.0181187	5.9215	0.0486102	PPA2

## Sheet: Table S4
Transcript	Log2FC.h	CI.L.h	CI.U.h	P.Value.h	Log2FC.d	CI.L.d	CI.U.d	P.Value.d	SYMBOL
ENST00000262376.6	3.80006	1.17202	6.4281	0.00979882	-2.13341	-3.75263	-0.514193	0.0160831	UBN1
ENST00000324366.8	8.10767	3.08274	13.1326	0.00542788	-2.30458	-4.51332	-0.0958533	0.0427628	PRMT5
ENST00000339772.7	8.33173	2.04226	14.6212	0.015173	-2.49596	-4.5195	-0.472422	0.0216453	GLB1L2
ENST00000342785.4	-4.69693	-9.12852	-0.265336	0.0401069	3.28297	0.446319	6.11962	0.0283968	VCAN
ENST00000353841.2	-13.4708	-21.4624	-5.47922	0.00423232	7.30265	0.116099	14.4892	0.0471727	FASTK
ENST00000356357.4	3.81967	0.771897	6.86744	0.0196898	-2.0267	-3.76148	-0.291918	0.0273074	AREL1
ENST00000370156.3	-3.54294	-6.79035	-0.295528	0.0357584	3.26762	1.0574	5.47783	0.0092125	SLC35A3
ENST00000371733.3	5.50155	0.714266	10.2888	0.0288558	-2.30829	-4.51751	-0.0990796	0.0425399	EPS15
ENST00000375784.3	3.33628	0.70179	5.97077	0.0187673	-2.35358	-4.56464	-0.142518	0.0396399	CLIC1
ENST00000400052.3	3.33628	0.70179	5.97077	0.0187673	-2.35358	-4.56464	-0.142518	0.0396399	CLIC1
ENST00000407365.1	-6.94209	-10.3835	-3.50071	0.00141484	3.2724	0.838565	5.70624	0.0146319	TBC1D1
ENST00000415996.2	11.8011	2.73492	20.8673	0.0165003	-3.24601	-6.28977	-0.202244	0.0393571	HLA-DPB1
ENST00000418285.2	3.33628	0.70179	5.97077	0.0187673	-2.35358	-4.56464	-0.142518	0.0396399	CLIC1
ENST00000422167.2	3.33628	0.70179	5.97077	0.0187673	-2.35358	-4.56464	-0.142518	0.0396399	CLIC1
ENST00000425464.2	3.33628	0.70179	5.97077	0.0187673	-2.35358	-4.56464	-0.142518	0.0396399	CLIC1
ENST00000441328.2	-10.2068	-17.7981	-2.61542	0.01412	3.23075	0.446883	6.01461	0.0280748	AQP1
ENST00000456863.2	3.33628	0.70179	5.97077	0.0187673	-2.35358	-4.56464	-0.142518	0.0396399	CLIC1
ENST00000460567.1	-13.0116	-19.8856	-6.13771	0.00211348	6.92483	2.45318	11.3965	0.00726226	SUCLG2
ENST00000472059.1	5.68303	1.7137	9.65236	0.010311	-3.21439	-6.39208	-0.0366943	0.0479624	ALDH3A2
ENST00000474085.1	-7.81205	-15.4809	-0.14317	0.0466809	3.82706	0.693165	6.96095	0.022611	IL1R2
ENST00000489709.1	-5.77956	-10.5823	-0.976875	0.02364	3.37512	0.50551	6.24473	0.0265483	MFSD4A
ENST00000494076.1	-11.6602	-18.7464	-4.57397	0.00485885	4.20728	1.99708	6.41748	0.00230681	TBRG4
ENST00000494844.1	5.78898	2.47495	9.10301	0.00343675	-2.86323	-5.41594	-0.310519	0.0322733	MUC1
ENST00000495024.1	-5.4415	-7.23951	-3.64349	8.22409e-05	5.28295	2.3824	8.1835	0.00298266	TAPBP
ENST00000512215.1	-7.06143	-12.1819	-1.94096	0.0124618	3.91681	1.11472	6.71891	0.0121555	PPP3CA
ENST00000535246.1	-5.27423	-8.9976	-1.55085	0.0108894	3.19758	0.17643	6.21873	0.040514	DNAJC4
ENST00000539214.1	-3.81823	-6.5324	-1.10406	0.0112774	2.5497	0.669491	4.42991	0.0140545	OAT
ENST00000541129.1	-4.80116	-8.42128	-1.18104	0.0150888	2.78298	0.260952	5.30502	0.0344501	AC020663.1
ENST00000544473.1	-3.71787	-6.70816	-0.727575	0.0204206	2.29923	0.452724	4.14574	0.0207639	MYO1A
ENST00000546406.1	-5.38659	-8.8872	-1.88598	0.00704943	2.99799	0.55193	5.44406	0.0222555	CERS5
ENST00000551943.1	-7.8883	-13.4348	-2.34179	0.0106692	5.20816	2.9994	7.41692	0.000612653	TAPBP
ENST00000553030.1	6.63918	0.452649	12.8257	0.0381889	-2.44142	-4.38819	-0.494653	0.0201183	BEST2
ENST00000567983.1	-11.3129	-17.0681	-5.55775	0.00166858	6.5649	0.0164471	13.1133	0.0495496	DCTPP1
ENST00000581487.1	6.43161	3.26719	9.59603	0.00134802	-2.60058	-5.04205	-0.159103	0.0395387	CMTM4
ENST00000596628.1	4.41642	0.01686	8.81597	0.0493002	-2.2637	-4.16591	-0.36148	0.0252652	LGALS4
ENST00000608006.1	13.5067	5.92747	21.086	0.0030519	-5.10923	-10.1645	-0.053953	0.0481138	CEACAM5

## Sheet: Table S5
Transcript	Log2FC	CI.L	CI.U	P.Value	SYMBOL
ENST00000552067.1	-10.1123	-13.812	-6.41256	8.45841e-08	CD63
ENST00000417464.2	-6.90216	-9.6511	-4.15323	8.60269e-07	UPP1
ENST00000604977.1	2.68204	1.523	3.84108	5.74934e-06	IGHV2-70
ENST00000453453.1	-6.40616	-9.28653	-3.5258	1.30588e-05	SNX17
ENST00000498722.2	-7.88857	-11.5203	-4.25689	2.06872e-05	LMNA
ENST00000603418.1	3.8456	2.0668	5.6244	2.26262e-05	MBOAT7
ENST00000457828.2	2.9804	1.59092	4.36988	2.62154e-05	LSS
ENST00000432873.1	-4.88334	-7.17664	-2.59003	2.99926e-05	SRSF7
ENST00000368714.1	-8.69524	-12.9313	-4.45922	5.74124e-05	S100A4
ENST00000587086.1	-6.32946	-9.41531	-3.2436	5.81674e-05	MISP3
ENST00000436146.1	-2.39748	-3.57812	-1.21683	6.89133e-05	RPL15
ENST00000543015.1	-6.95918	-10.5223	-3.39602	0.000129192	ANAPC15
ENST00000403564.1	-4.53448	-6.87498	-2.19398	0.000146318	RPS7
ENST00000582050.1	-9.34921	-14.2096	-4.48884	0.000163178	EIF4A1
ENST00000474486.1	-6.14819	-9.35133	-2.94505	0.000168554	TOMM40L
ENST00000344114.4	-7.644	-11.6581	-3.62995	0.000189677	HERPUD1
ENST00000605286.1	5.57084	2.64151	8.50017	0.000193499	PPP1R26
ENST00000594671.1	-4.72486	-7.24282	-2.20689	0.000235266	DPP9
ENST00000252491.4	-4.12959	-6.33683	-1.92235	0.000245461	APOC1
ENST00000569005.1	-5.99008	-9.20729	-2.77286	0.000263033	EIF3C
ENST00000237612.3	3.9982	1.8029	6.19349	0.000357524	ABCG2
ENST00000392339.1	-6.34286	-9.89078	-2.79495	0.000458381	SLC16A3
ENST00000526895.1	-3.98443	-6.22913	-1.73973	0.00050326	RPS13
ENST00000252487.5	-2.80283	-4.38744	-1.21822	0.000526799	AC011481.1
ENST00000585665.1	-2.26285	-3.55095	-0.974758	0.00057497	RPS15
ENST00000604832.1	2.84828	1.21818	4.47838	0.000615601	IGHV3-11
ENST00000484872.1	-6.59177	-10.3803	-2.80321	0.000649231	IMPDH2
ENST00000586925.1	-4.42339	-6.96882	-1.87796	0.000659263	FXYD5
ENST00000527031.1	-4.04192	-6.37533	-1.70851	0.000686205	JAK3
ENST00000391753.2	-5.35087	-8.45592	-2.24582	0.000731301	RPS9
ENST00000574910.1	-5.35087	-8.45592	-2.24582	0.000731301	RPS9
ENST00000604018.1	-5.35087	-8.45592	-2.24582	0.000731301	RPS9
ENST00000590661.1	-5.83854	-9.23902	-2.43805	0.00076487	ABHD17A
ENST00000359681.3	-2.45258	-3.88115	-1.02401	0.000765787	RPL37A
ENST00000504689.1	-6.91284	-10.942	-2.88368	0.000771794	PLXND1
ENST00000359032.5	-5.61762	-8.90973	-2.32552	0.00082441	AP2A1
ENST00000437745.1	-5.67358	-9.00208	-2.34508	0.000835243	BZW2
ENST00000348499.5	-5.51922	-8.7574	-2.28105	0.00083595	GATD3A
ENST00000360132.3	-6.40489	-10.1696	-2.64018	0.0008546	CASP10
ENST00000272274.4	-2.73045	-4.33539	-1.12551	0.000854685	RPL21
ENST00000540317.1	-6.36286	-10.1036	-2.62209	0.00085668	CYB561A3
ENST00000545482.1	-4.57134	-7.26345	-1.87924	0.000874331	ACOT7
ENST00000398944.3	-5.79511	-9.22434	-2.36587	0.000925756	EIF3CL
ENST00000390624.2	2.71532	1.10736	4.32329	0.000933845	IGHV3-48
ENST00000383714.4	-7.54949	-12.0361	-3.06287	0.000973874	PDHB
ENST00000589265.1	-6.74277	-10.8088	-2.6767	0.0011532	GRN
ENST00000399815.2	-3.80221	-6.0976	-1.50682	0.00116796	IFITM2
ENST00000489514.2	3.04336	1.20184	4.88489	0.0011991	HHLA2
ENST00000495709.1	-8.34857	-13.4046	-3.29253	0.00121088	A2M
ENST00000586242.1	-6.15234	-9.89911	-2.40557	0.00128936	GRN
ENST00000567453.1	-9.09898	-14.6537	-3.54423	0.00132491	SURF4
ENST00000530797.1	-4.30003	-6.92555	-1.67452	0.00132734	RPLP2
ENST00000586868.1	-3.59089	-5.78516	-1.39662	0.00133916	TBCB
ENST00000464218.1	-5.85131	-9.43317	-2.26946	0.00136574	RPS10
ENST00000558131.1	-2.01745	-3.25326	-0.781652	0.00137593	RPL28
ENST00000532004.1	-2.97165	-4.80973	-1.13358	0.00153118	RPLP2
ENST00000390609.2	2.24533	0.851129	3.63953	0.00159687	IGHV3-23
ENST00000582520.1	-7.48136	-12.1357	-2.82704	0.00163019	ARHGDIA
ENST00000441623.1	-5.07257	-8.22963	-1.91551	0.00163747	MRGPRF
ENST00000391684.1	-6.24229	-10.1425	-2.34213	0.00170706	AC120194.1
ENST00000350481.5	-4.54469	-7.38638	-1.703	0.00172114	EIF4G1
ENST00000583839.1	-5.13733	-8.35185	-1.92281	0.00173418	ANAPC11
ENST00000356648.1	-8.99799	-14.6283	-3.36768	0.0017345	JTB
ENST00000395240.3	3.28677	1.22998	5.34357	0.00173598	ALDOA
ENST00000542160.1	-3.2541	-5.29512	-1.21308	0.00177885	TAPBPL
ENST00000592997.1	-4.75989	-7.74539	-1.77438	0.00177904	GALK1
ENST00000501917.2	-5.64155	-9.18487	-2.09823	0.00180494	HSPA9
ENST00000599898.1	-3.15729	-5.14998	-1.1646	0.00189993	RPL18A
ENST00000380557.4	-5.57611	-9.11359	-2.03862	0.00200513	POLR2M
ENST00000534844.1	2.09279	0.764899	3.42069	0.00200866	XAB2
ENST00000591099.2	-7.88019	-12.8823	-2.87809	0.00201725	PLEKHJ1
ENST00000460138.1	-4.83663	-7.90803	-1.76523	0.00202587	TXNDC5
ENST00000524600.1	-3.70261	-6.05754	-1.34768	0.00205886	GNLY
ENST00000548580.1	-3.57301	-5.84858	-1.29744	0.00208777	MYL6
ENST00000605118.1	2.37626	0.86191	3.89061	0.0021015	IGHV3-7
ENST00000526283.2	-7.87203	-12.8938	-2.85025	0.00212346	RELA
ENST00000398882.3	2.28207	0.825713	3.73843	0.00213196	MROH6
ENST00000531250.1	-5.14372	-8.43982	-1.84762	0.00222363	NDUFV1
ENST00000529163.1	-2.29733	-3.77201	-0.822654	0.00226312	RPL8
ENST00000375144.1	-5.60054	-9.20893	-1.99215	0.00234985	CAPZB
ENST00000565090.1	-5.87774	-9.66584	-2.08963	0.00235684	E4F1
ENST00000590665.1	-10.9027	-17.9517	-3.85378	0.00243337	ATP5F1A
ENST00000545215.1	3.22163	1.13779	5.30547	0.00244462	LDHA
ENST00000453521.1	-4.45825	-7.35692	-1.55959	0.00257407	MRPL20-AS1
ENST00000548117.1	-4.02142	-6.63608	-1.40676	0.00257421	CD63
ENST00000577961.1	-5.6663	-9.35761	-1.97498	0.00262442	YES1
ENST00000416931.1	-2.05131	-3.38898	-0.713635	0.0026507	MTND1P23
ENST00000467815.1	2.73216	0.945961	4.51836	0.00271801	SULF2
ENST00000589163.1	-4.55114	-7.53481	-1.56747	0.00279316	PLIN3
ENST00000603539.1	4.14587	1.4238	6.86794	0.00283448	IGHV4-61
ENST00000441156.1	-6.77747	-11.2388	-2.31609	0.00290642	GNAI2
ENST00000574211.1	-6.77747	-11.2388	-2.31609	0.00290642	GNAI2
ENST00000226432.4	2.91281	0.992616	4.83301	0.00294772	CWH43
ENST00000330339.7	-2.88735	-4.79754	-0.977151	0.00305079	RPS17
ENST00000337174.3	2.54045	0.859488	4.22142	0.00305544	CAMKK2
ENST00000421835.2	2.46737	0.834503	4.10024	0.00306011	IGKV3OR2-268
ENST00000389772.4	-5.88999	-9.79578	-1.98419	0.00312014	ARHGAP8
ENST00000434485.1	3.67459	1.23698	6.1122	0.0031312	PRR14L
ENST00000490054.1	-5.25626	-8.74511	-1.76741	0.00314849	HLA-B
ENST00000593442.1	-4.15431	-6.91686	-1.39177	0.00320468	AP2S1
ENST00000579854.1	-2.23908	-3.7333	-0.744849	0.00331429	DUS1L
ENST00000330163.4	3.08465	1.02562	5.14368	0.00332223	DMBT1
ENST00000368956.2	3.08465	1.02562	5.14368	0.00332223	DMBT1
ENST00000219660.5	5.95097	1.96217	9.93977	0.00345443	AQP8
ENST00000490569.1	-2.23817	-3.74339	-0.732946	0.00356443	EEF1A1
ENST00000415645.2	-4.27497	-7.16444	-1.3855	0.00373442	NPIPB4
ENST00000530890.1	-2.53186	-4.24477	-0.818946	0.00376718	IL32
ENST00000530109.1	-2.27296	-3.81467	-0.731246	0.00385743	EEF1D
ENST00000550577.1	-2.94632	-4.94588	-0.946756	0.00387734	CRIP2
ENST00000603292.1	-2.94632	-4.94588	-0.946756	0.00387734	CRIP2
ENST00000558544.1	-7.59531	-12.7534	-2.4372	0.00390117	TPM1
ENST00000341723.4	2.67522	0.857782	4.49266	0.00391396	HEPACAM2
ENST00000377685.5	-3.09992	-5.20985	-0.98998	0.00398209	ATP2A2
ENST00000464595.1	-2.02738	-3.4073	-0.647448	0.00398231	RPL24
ENST00000453812.2	4.04202	1.28759	6.79645	0.0040253	HEPACAM2
ENST00000505722.1	-4.76577	-8.01354	-1.51801	0.00402682	SPINK1
ENST00000356183.4	2.2179	0.704087	3.73171	0.00408448	GTF3C1
ENST00000333607.6	2.41113	0.762083	4.06017	0.00416045	AIFM3
ENST00000579649.1	-2.08158	-3.50558	-0.657585	0.00416941	RPL36
ENST00000374362.2	2.8254	0.890667	4.76014	0.00420651	WASHC2C
ENST00000578828.1	2.8254	0.890667	4.76014	0.00420651	FAM21C
ENST00000355443.4	3.27323	1.02822	5.51824	0.00426818	MFSD10
ENST00000493185.2	-6.54729	-11.0403	-2.05427	0.00428899	CLTA
ENST00000409240.1	4.7067	1.46788	7.94553	0.00439612	DCTN1
ENST00000578649.1	-2.86916	-4.84531	-0.893006	0.004432	UBB
ENST00000397852.1	3.6582	1.13646	6.17993	0.00446553	ITGB2
ENST00000563699.1	-6.44165	-10.8859	-1.9974	0.00449949	ADCK5
ENST00000507469.1	-5.815	-9.83116	-1.79883	0.00454215	SMG7
ENST00000378937.3	-3.57316	-6.04599	-1.10033	0.00462463	NUDT5
ENST00000472220.1	-6.95252	-11.7648	-2.14027	0.00463064	MRPS9
ENST00000464949.1	-3.13523	-5.30549	-0.964962	0.00463416	COX5B
ENST00000592417.1	-5.31385	-8.9936	-1.6341	0.00464984	HDGFL2
ENST00000565723.1	-2.73936	-4.64948	-0.829236	0.00494127	RPL4
ENST00000558788.1	-6.31404	-10.7199	-1.90814	0.0049727	GMPR2

## Sheet: Table S6
Transcript	Log2FC.h	CI.L.h	CI.U.h	P.Value.h	Log2FC.d	CI.L.d	CI.U.d	P.Value.d	SYMBOL
ENST00000357392.4	-5.49475	-8.59225	-2.39726	0.00291283	5.79293	0.60893	10.9769	0.0327546	CCRL2
ENST00000359088.5	-6.32332	-10.1875	-2.4591	0.00473562	3.33364	0.806373	5.86091	0.0159875	ST6GALNAC1
ENST00000547271.1	-20.5573	-33.6632	-7.45145	0.00604389	6.20877	1.50637	10.9112	0.0159162	HLA-A
ENST00000551943.1	-5.3706	-9.90519	-0.836	0.0250515	3.28181	0.20682	6.3568	0.0392378	TAPBP

## Sheet: Table S7
Transcript	Log2FC	CI.L	CI.U	P.Value	SYMBOL
ENST00000555659.1	4.40706	2.71723	6.09689	3.19499e-07	CKB
ENST00000478186.1	-3.67622	-5.48933	-1.8631	7.06863e-05	HLA-A
ENST00000457634.2	-6.38972	-9.7173	-3.06214	0.000167497	TAP2
ENST00000369406.3	2.73021	1.27894	4.18148	0.000226734	HMGCS2
ENST00000399815.2	-3.59332	-5.5543	-1.63233	0.000328856	IFITM2
ENST00000458230.1	3.05346	1.31488	4.79203	0.000576841	PRAP1
ENST00000552493.1	4.57399	1.95436	7.19363	0.00062122	HLA-A
ENST00000392817.2	2.92475	1.23675	4.61275	0.00068383	PDZD3
ENST00000368714.1	-5.43978	-8.64541	-2.23415	0.00088116	S100A4
ENST00000492048.1	2.28987	0.927554	3.65219	0.000986194	LAMA1
ENST00000508595.1	-2.41464	-3.87884	-0.950431	0.00122843	RPL9
ENST00000541364.1	-8.398	-13.5523	-3.24371	0.00140602	TUBA1C
ENST00000517483.1	3.75864	1.38128	6.13599	0.00194349	TMPRSS4
ENST00000590665.1	-9.05655	-14.8099	-3.30319	0.00203386	ATP5F1A
ENST00000218758.5	-2.19076	-3.59726	-0.78426	0.0022669	ACP5
ENST00000390287.2	3.44389	1.22411	5.66367	0.00235956	IGLV10-54
ENST00000350481.5	-3.391	-5.58449	-1.1975	0.00244573	EIF4G1
ENST00000545482.1	-3.40378	-5.61743	-1.19013	0.00258079	ACOT7
ENST00000534790.1	2.27767	0.769334	3.786	0.00307983	PDZD3
ENST00000390599.2	2.54365	0.857787	4.22952	0.00310432	IGHV1-8
ENST00000367604.1	-5.12051	-8.53306	-1.70797	0.00327239	HIVEP2
ENST00000508540.1	2.57548	0.817462	4.3335	0.0040875	CHAD
ENST00000505722.1	-3.95272	-6.69005	-1.21538	0.00465198	SPINK1
ENST00000586857.1	-2.34028	-3.96226	-0.718301	0.00468483	CCL18
ENST00000306602.1	-3.17898	-5.46901	-0.888947	0.00651271	CXCL10
ENST00000450871.2	3.25464	0.888281	5.62099	0.00702422	HLA-B
ENST00000421519.2	-7.17828	-12.4617	-1.8948	0.00774789	UBD
ENST00000356648.1	-6.79819	-11.8317	-1.76464	0.00811908	JTB
ENST00000427978.2	2.05147	0.52997	3.57297	0.00822572	TRPM4
ENST00000390598.2	2.32229	0.588807	4.05577	0.00864708	IGHV3-7
ENST00000368407.3	2.23204	0.565579	3.89849	0.00866091	EFNA1
ENST00000452093.1	3.6929	0.921403	6.4644	0.00901283	DDR1
ENST00000526283.2	-6.36329	-11.1672	-1.55939	0.0094265	RELA
ENST00000604885.1	2.70389	0.62941	4.77838	0.0106301	IGHV2-5
ENST00000583839.1	-3.29978	-5.86493	-0.734633	0.0116929	ANAPC11
ENST00000527028.1	2.1486	0.469968	3.82724	0.0121178	PDZD3
ENST00000566823.1	-2.79498	-4.9788	-0.61117	0.012125	NOMO1
ENST00000503407.1	2.0592	0.449038	3.66937	0.0121915	ACSL1
ENST00000539815.1	-5.53476	-9.87539	-1.19413	0.0124487	GNE
ENST00000425043.1	-5.82059	-10.3891	-1.25204	0.0125212	DCN
ENST00000544913.2	2.66727	0.551089	4.78344	0.0134973	HMGCS2
ENST00000383714.4	-5.10366	-9.15735	-1.04996	0.0136014	PDHB
ENST00000595328.1	-2.62842	-4.7337	-0.523131	0.0144057	PQBP1
ENST00000601912.1	-3.73824	-6.7532	-0.723273	0.0150926	VRK3
ENST00000582050.1	-5.48158	-9.90726	-1.05591	0.0151997	EIF4A1
ENST00000378937.3	-2.32592	-4.236	-0.415837	0.0170022	NUDT5
ENST00000602569.1	-3.1496	-5.76199	-0.537204	0.0181274	IFITM2
ENST00000582520.1	-5.19745	-9.51198	-0.882909	0.0182236	ARHGDIA
ENST00000504689.1	-4.88146	-8.96123	-0.801694	0.0190217	PLXND1
ENST00000392710.4	2.67288	0.436519	4.90924	0.0191534	PRKAR1A
ENST00000538707.1	-4.70617	-8.6641	-0.748253	0.0197798	GPBP1
ENST00000547844.1	-4.16686	-7.70303	-0.630684	0.0209143	MBD6
ENST00000425375.1	-5.39079	-10.0228	-0.758825	0.0225454	TOM1
ENST00000389583.4	2.03516	0.276869	3.79346	0.0232933	TMEM72
ENST00000467845.1	-2.25513	-4.21805	-0.292202	0.0243396	PAXX
ENST00000422726.2	-3.61806	-6.78945	-0.446667	0.0253511	HLA-C
ENST00000295463.3	2.57715	0.288638	4.86565	0.0273025	ALPI
ENST00000452371.2	-5.66751	-10.7045	-0.630495	0.0274332	TAP2
ENST00000455842.2	-5.66751	-10.7045	-0.630495	0.0274332	TAP2
ENST00000344114.4	-5.67058	-10.713	-0.628109	0.027517	HERPUD1
ENST00000580793.1	-2.17648	-4.1144	-0.238548	0.0277201	RFNG
ENST00000312108.7	2.01068	0.213565	3.80779	0.0283159	CPT1B
ENST00000544363.1	-5.55124	-10.513	-0.589509	0.0283197	CCM2
ENST00000400383.1	2.19708	0.228865	4.1653	0.0286792	GGT1
ENST00000588183.1	2.34462	0.235072	4.45417	0.0293787	HDHD2
ENST00000369486.3	2.0154	0.201052	3.82975	0.0294692	IGSF3
ENST00000414592.1	3.70421	0.339723	7.06871	0.0309381	HLA-A
ENST00000555169.1	-5.00076	-9.59692	-0.404603	0.0329657	LGMN
ENST00000370751.5	-2.02606	-3.89329	-0.158825	0.033447	IFI44L
ENST00000558788.1	-4.8966	-9.4137	-0.379486	0.0336181	GMPR2
ENST00000441156.1	-5.49076	-10.5573	-0.424182	0.0336655	GNAI2
ENST00000574211.1	-5.49076	-10.5573	-0.424182	0.0336655	GNAI2
ENST00000464610.1	-2.1353	-4.12315	-0.147441	0.035262	HLA-A
ENST00000484494.1	-2.1353	-4.12315	-0.147441	0.035262	HLA-A
ENST00000509082.1	-4.73129	-9.15314	-0.309446	0.0359826	SDHA
ENST00000348367.4	-2.5694	-4.97125	-0.167545	0.0360215	GPAM
ENST00000397251.3	-2.14689	-4.15743	-0.136344	0.03636	IL15RA
ENST00000467834.1	2.25755	0.14139	4.3737	0.0365354	TAPBP
ENST00000480059.1	2.25755	0.14139	4.3737	0.0365354	TAPBP
ENST00000540444.1	-3.03362	-5.87896	-0.188275	0.0366489	TLN1
ENST00000563699.1	-4.77213	-9.2684	-0.275866	0.0375057	ADCK5
ENST00000495635.1	3.0304	0.162271	5.89854	0.0383725	HLA-C
ENST00000596605.1	-5.25103	-10.2477	-0.254379	0.0394229	CLPP
ENST00000602389.1	-5.16161	-10.0757	-0.247572	0.0395222	RSU1
ENST00000490054.1	-3.03302	-5.92992	-0.136117	0.0401641	HLA-B
ENST00000423766.1	2.10293	0.0854879	4.12038	0.0410508	PRAP1
ENST00000460989.1	-5.62862	-11.0332	-0.224039	0.0412298	PDE9A
ENST00000445888.2	2.45785	0.0952806	4.82043	0.0414493	TP53
ENST00000522389.1	2.46056	0.0889799	4.83214	0.042002	CA1
ENST00000252491.4	-3.06326	-6.05934	-0.0671826	0.0450794	APOC1
ENST00000355547.5	2.41025	0.051637	4.76886	0.0451909	PDZD3
ENST00000544811.1	-3.98935	-7.91255	-0.0661387	0.0462608	PSMC2
ENST00000557508.1	-6.34856	-12.5934	-0.103698	0.0463152	PSMA3
ENST00000492582.1	2.0779	0.0287168	4.12709	0.0468747	CHKB
ENST00000461136.1	-4.58803	-9.13189	-0.0441755	0.0478139	KRTCAP2
ENST00000423823.2	-2.73586	-5.44752	-0.0242004	0.0479901	ZNF302
ENST00000394110.3	2.56374	0.0216654	5.10582	0.0480791	PPP2R5D
ENST00000565090.1	-3.32289	-6.62313	-0.0226438	0.0484487	E4F1

## Sheet: Table S8
Transcript	Log2FC.h	CI.L.h	CI.U.h	P.Value.h	Log2FC.d	CI.L.d	CI.U.d	P.Value.d	SYMBOL
ENST00000216019.7	2.4356	0.633905	4.2373	0.0135304	-4.66351	-7.2373	-2.08973	0.0030914	DDX17
ENST00000227758.2	2.38116	0.496696	4.26563	0.0187486	-3.85463	-6.89102	-0.818242	0.0190805	BIRC2
ENST00000241704.7	3.05163	0.419024	5.68423	0.0276449	-4.36139	-8.49396	-0.228817	0.0409686	COPA
ENST00000244769.4	3.1793	0.688905	5.66969	0.0178631	-2.36726	-4.44208	-0.292433	0.0301358	ATXN1
ENST00000245138.4	3.5273	0.933507	6.12109	0.013135	-5.6136	-9.99941	-1.22778	0.0183892	CNOT1
ENST00000256216.6	3.41452	0.658883	6.17015	0.0205313	-4.86751	-8.78018	-0.954837	0.0208758	HSD17B4
ENST00000257745.4	2.46808	0.26615	4.67002	0.0318865	-3.77269	-6.66075	-0.884642	0.0167607	KMT2E
ENST00000260506.8	2.78362	0.65123	4.91602	0.0160585	-3.03163	-4.97465	-1.08862	0.00700929	FNBP1L
ENST00000261483.4	2.77308	0.819634	4.72653	0.0105546	-2.85589	-4.7212	-0.990586	0.00773175	MAN2A1
ENST00000261497.4	3.03068	0.401542	5.65982	0.0283163	-3.85963	-7.56186	-0.157401	0.0429072	USP22
ENST00000261866.7	2.41828	0.524099	4.31245	0.0178588	-2.68361	-4.97105	-0.396177	0.0268547	SPG11
ENST00000263734.3	2.82299	0.463556	5.18243	0.0240589	-3.5426	-6.44142	-0.643783	0.0225655	EPAS1
ENST00000263895.4	3.31694	0.690607	5.94327	0.0187917	-3.64462	-6.79304	-0.496206	0.0283925	RND3
ENST00000264010.4	2.14621	0.446912	3.8455	0.0187887	-2.8418	-5.0348	-0.648796	0.0173882	CTCF
ENST00000264345.3	2.5099	0.567005	4.45279	0.0168847	-2.3747	-4.58669	-0.162704	0.0383759	HERC3
ENST00000264904.6	2.54517	0.202318	4.88802	0.0362641	-4.35803	-8.20956	-0.506506	0.0311711	USO1
ENST00000265896.5	3.59785	1.40589	5.7898	0.00475756	-3.70294	-7.10322	-0.302668	0.036303	SQLE
ENST00000266943.6	2.37577	0.465073	4.28647	0.0202059	-2.42247	-4.6958	-0.149144	0.0394882	SLC46A3
ENST00000270176.5	3.18906	0.157296	6.22083	0.0412318	-4.16672	-8.24767	-0.0857645	0.046358	SCYL1
ENST00000274364.6	4.93047	2.48575	7.3752	0.0013287	-3.45374	-6.35293	-0.554543	0.0251784	IQGAP2
ENST00000275607.9	-4.68386	-9.2815	-0.0862264	0.0466372	2.61586	0.261546	4.97018	0.0335374	SUMF2
ENST00000277165.6	4.45578	1.56006	7.35151	0.00685525	-5.85549	-10.3232	-1.3878	0.0165085	FAM120A
ENST00000283249.2	2.46537	0.481903	4.44884	0.0202393	-3.25502	-6.11312	-0.396923	0.0303595	ITGB6
ENST00000284031.8	3.22578	0.353258	6.0983	0.031637	-6.28246	-11.7577	-0.8072	0.0294448	DDAH1
ENST00000285679.6	2.14116	0.127673	4.15465	0.0395	-2.75486	-4.86979	-0.639933	0.0169817	USP25
ENST00000287916.4	3.70494	0.400444	7.00944	0.0318496	-4.94396	-9.53818	-0.349745	0.0380229	CLDN12
ENST00000296122.6	3.42634	0.135439	6.71724	0.0429108	-3.38773	-6.71458	-0.0608766	0.0468135	PPP1CB
ENST00000300574.2	2.57999	0.130066	5.02991	0.041047	-2.42678	-4.45397	-0.399583	0.0246605	CRK
ENST00000302085.4	2.35791	0.490903	4.22491	0.018793	-2.24125	-4.40082	-0.0816767	0.0436379	SMAD1
ENST00000307363.5	5.09651	2.34791	7.84511	0.00228022	-4.71212	-8.50481	-0.919428	0.0209956	GLB1
ENST00000307712.6	2.37163	0.48094	4.26231	0.0193996	-3.91343	-7.20406	-0.622805	0.0253592	SEC23A
ENST00000310931.4	2.2175	0.5194	3.9156	0.0160305	-5.98354	-10.7388	-1.22827	0.0198489	HDLBP
ENST00000313077.7	3.13541	0.623479	5.64735	0.0198488	-2.52967	-4.8659	-0.193447	0.0371218	CYFIP1
ENST00000317968.4	2.60032	0.342756	4.85789	0.0284117	-4.1061	-7.65236	-0.559831	0.0283662	PDLIM5
ENST00000318130.8	2.23322	0.416597	4.04984	0.021291	-3.76192	-6.2336	-1.29024	0.0079713	EDEM3
ENST00000320640.6	2.62282	0.890758	4.35489	0.00748582	-2.24946	-4.42611	-0.072812	0.0443293	ITFG1
ENST00000322813.5	3.83903	0.667504	7.01056	0.0228376	-2.68899	-4.90535	-0.472631	0.0232851	FAM214B
ENST00000325110.6	3.91222	1.62686	6.19758	0.00371653	-5.5489	-10.1648	-0.933034	0.0242234	HMGCS1
ENST00000330843.4	2.77429	0.626899	4.92168	0.0168785	-2.97014	-5.31239	-0.627889	0.0191755	RAB11FIP1
ENST00000338086.5	2.36314	0.0341444	4.69214	0.0473518	-5.21785	-7.78732	-2.64839	0.00157929	PUM2
ENST00000339995.5	2.55582	0.353223	4.75842	0.0275216	-6.43274	-11.3292	-1.53628	0.0163288	EIF4G2
ENST00000340368.4	2.57977	0.850447	4.3091	0.008119	-2.06607	-3.4814	-0.650743	0.00984715	INSIG1
ENST00000340828.2	3.1213	0.97505	5.26755	0.00930042	-3.39873	-6.75537	-0.0420837	0.0477942	CCNG1
ENST00000341247.4	4.11746	1.16671	7.0682	0.0115307	-5.49353	-9.73377	-1.25329	0.0174052	LIMA1
ENST00000342988.3	3.50333	0.40646	6.6002	0.0306765	-2.37476	-4.69177	-0.0577398	0.0457113	SMAD4
ENST00000343203.4	-2.48799	-4.91198	-0.0640072	0.04533	3.43313	0.363117	6.50315	0.0326843	AL590710.1
ENST00000343411.3	2.06412	0.285522	3.84271	0.0275046	-3.30577	-6.28822	-0.323318	0.033862	MBTPS1
ENST00000344579.5	-3.25465	-6.08826	-0.421041	0.0287565	3.16049	0.0591977	6.26179	0.0466807	TPRG1L
ENST00000346169.2	2.88666	0.985567	4.78775	0.00737487	-4.48865	-8.16442	-0.812886	0.0226407	EIF4G1
ENST00000348405.4	2.45981	0.530101	4.38952	0.0179907	-3.77776	-7.06659	-0.488939	0.0293145	SEC31A
ENST00000352171.7	2.03325	0.43704	3.62947	0.0180513	-3.52001	-5.92838	-1.11165	0.00978695	NRDC
ENST00000354848.1	3.14033	0.433001	5.84766	0.0275657	-2.71468	-5.01944	-0.409928	0.0264115	CD46
ENST00000355105.3	3.88139	0.996097	6.76669	0.0138635	-4.54208	-8.65793	-0.426229	0.0344562	GPBP1L1
ENST00000356003.2	3.88021	1.128	6.63242	0.0109366	-4.18157	-7.2016	-1.16154	0.0127547	WWP2
ENST00000357613.4	2.03625	0.562606	3.5099	0.0121208	-2.36871	-4.58196	-0.155453	0.0388362	TMEM170A
ENST00000357641.6	3.41215	1.05245	5.77184	0.00958523	-2.86418	-5.21534	-0.513028	0.0228787	BRPF3
ENST00000357674.4	2.50398	0.32415	4.68382	0.0287442	-4.51192	-7.44026	-1.58358	0.00748292	DLG1
ENST00000358461.2	4.15974	0.653981	7.66549	0.0249644	-4.52256	-8.84064	-0.20448	0.0421668	AFAP1
ENST00000360079.3	2.82553	0.200053	5.45102	0.0376629	-3.98024	-6.59223	-1.36825	0.00792236	XRCC6
ENST00000360110.4	4.24211	0.968549	7.51566	0.0166345	-6.68092	-10.796	-2.56584	0.00568017	TFRC
ENST00000360299.5	4.16766	1.0492	7.28611	0.0143194	-5.8986	-10.6792	-1.11798	0.0216426	RAB5B
ENST00000362042.3	2.90607	1.24113	4.571	0.00330772	-2.60522	-4.67334	-0.537102	0.0197504	NFE2L1
ENST00000366661.4	2.20169	0.0169043	4.38648	0.0485848	-3.91318	-7.51046	-0.315906	0.0364591	TTC13
ENST00000367815.4	3.05999	0.788594	5.33138	0.0137641	-5.1577	-9.41293	-0.902478	0.0233812	ATP1B1
ENST00000368043.3	4.45205	1.05082	7.85328	0.015849	-4.71955	-8.88995	-0.549143	0.0311524	SLAMF7
ENST00000368440.4	3.4965	1.40344	5.58957	0.00429424	-2.93478	-5.49563	-0.373942	0.029593	SMPDL3A
ENST00000370685.3	3.14628	0.815714	5.47685	0.0136219	-4.40211	-8.79672	-0.00750378	0.0496937	PRKACB
ENST00000371514.3	2.9404	1.08691	4.79388	0.00578093	-3.42944	-6.53655	-0.322343	0.0344332	SCP2
ENST00000372281.3	2.44809	0.3615	4.53467	0.0262317	-4.7127	-8.43665	-0.988746	0.0193496	TMEM254
ENST00000372391.2	2.67261	0.491443	4.85378	0.021611	-2.20352	-4.16685	-0.240184	0.0322125	DLG5
ENST00000372925.2	2.84956	0.408531	5.29059	0.0268137	-4.01766	-7.91344	-0.121878	0.0446763	MACF1
ENST00000373053.3	2.18829	0.0897182	4.28686	0.0426567	-3.26463	-5.41107	-1.11818	0.00799993	MCU
ENST00000373084.4	3.11179	0.306073	5.91751	0.0333182	-4.44281	-8.75911	-0.126502	0.0449952	FAM102A
ENST00000374810.3	2.74829	0.0333511	5.46323	0.0477715	-2.71947	-5.08544	-0.353506	0.0292363	TP53INP2
ENST00000375807.3	2.20141	0.129102	4.27373	0.0396637	-3.40736	-6.46653	-0.348182	0.0332115	SECISBP2
ENST00000376285.1	2.60109	0.443868	4.75831	0.0232412	-4.33313	-8.09587	-0.570396	0.0290096	PCCA
ENST00000378778.1	3.47068	1.24546	5.6959	0.00635924	-2.09298	-3.91867	-0.267279	0.0295533	PTPRR
ENST00000380876.4	2.24235	0.161007	4.32369	0.0375004	-5.31192	-10.0825	-0.541364	0.0332514	EIF3CL
ENST00000381132.2	2.70936	0.6395	4.77922	0.0158487	-4.06166	-7.83555	-0.287773	0.0380056	RCAN1
ENST00000390009.3	3.31498	1.19204	5.43793	0.00631848	-5.35295	-9.34473	-1.36118	0.0148443	ACTN4
ENST00000390597.2	3.4473	0.37123	6.52337	0.0319089	-2.45877	-4.32191	-0.595634	0.0159923	IGHV2-5
ENST00000392007.3	2.03112	0.0811736	3.98106	0.0428354	-3.40857	-6.62306	-0.194081	0.0402375	IVNS1ABP
ENST00000392066.3	3.39347	0.59059	6.19636	0.0228172	-4.15592	-7.58446	-0.727374	0.0233758	ACSL3
ENST00000393487.1	2.25137	0.618385	3.88436	0.0122592	-2.11913	-3.89471	-0.343546	0.0249811	MGAT4A
ENST00000393743.3	2.75419	0.72754	4.78083	0.0131791	-2.30007	-4.19409	-0.406051	0.023191	DDX60
ENST00000393800.2	3.24995	0.693576	5.80632	0.0182183	-4.94846	-9.60126	-0.295651	0.0397822	PPP6R3
ENST00000393979.3	-2.26942	-4.46993	-0.0688982	0.0445111	2.41914	0.0815429	4.75674	0.0441016	RBM14
ENST00000394534.2	2.83376	1.49006	4.17746	0.00098678	-2.37108	-4.63232	-0.109836	0.0419822	AKAP9
ENST00000394783.3	3.61862	1.08934	6.14791	0.0101354	-2.67093	-5.24426	-0.0976033	0.043621	GLT8D1
ENST00000396410.4	2.40589	0.209237	4.60255	0.0350815	-7.55243	-12.8622	-2.24263	0.0111958	PDXDC1
ENST00000397062.3	2.31293	0.223608	4.40226	0.0335756	-3.78772	-7.41427	-0.161171	0.0426108	NFE2L2
ENST00000398263.2	4.81828	2.16883	7.46774	0.00257332	-4.69311	-9.08848	-0.297747	0.0391863	TGOLN2
ENST00000399018.1	2.5837	0.427526	4.73987	0.0238972	-2.82445	-4.9396	-0.709292	0.0151405	FER1L6
ENST00000403829.3	2.86678	0.581789	5.15178	0.0193824	-3.84545	-7.60176	-0.0891345	0.0459075	NDRG2
ENST00000413761.2	2.4676	0.433424	4.50177	0.0226174	-3.17639	-6.11715	-0.23564	0.0374801	ZBED5
ENST00000415996.2	3.46678	0.520792	6.41277	0.025889	-8.22614	-11.4946	-4.9577	0.000404701	HLA-DPB1
ENST00000416195.1	2.79354	0.600717	4.98636	0.0180412	-2.64063	-5.13003	-0.151233	0.0401835	SP3
ENST00000416373.2	3.29864	0.569142	6.02814	0.0230041	-4.508	-8.95263	-0.0633641	0.0474995	RAD23B
ENST00000420738.1	4.32629	1.36358	7.28901	0.00910181	-4.64165	-9.03247	-0.250833	0.0407105	TMEM59
ENST00000424877.1	2.48835	0.52848	4.44821	0.0183309	-4.24627	-7.1959	-1.29663	0.0105521	KMT2C
ENST00000426421.1	2.28633	0.61212	3.96055	0.0128618	-3.38545	-6.76266	-0.00823702	0.0495631	CAPZA2
ENST00000427478.2	3.31517	1.03702	5.59333	0.00927021	-3.28072	-6.12328	-0.438166	0.0287459	CNEP1R1
ENST00000428670.3	3.43727	0.127644	6.74689	0.0433259	-4.09221	-6.87946	-1.30496	0.00956849	ATP2B1
ENST00000429895.1	3.00052	0.548468	5.45258	0.0217428	-4.16207	-8.0507	-0.273444	0.0388249	PTPRF
ENST00000430334.3	2.32827	0.184502	4.47203	0.0363034	-2.51793	-4.90017	-0.135689	0.0407352	PLEKHM1
ENST00000430553.2	3.72114	0.69582	6.74646	0.0212378	-5.99487	-11.775	-0.214724	0.0437436	LDHA
ENST00000432959.1	3.50165	0.957886	6.04542	0.012355	-3.50665	-6.87338	-0.139921	0.0430549	TMEM127
ENST00000442664.2	3.04163	0.860272	5.223	0.0115739	-4.43355	-8.66201	-0.205099	0.0419927	IMMT
ENST00000443024.2	3.63109	0.447202	6.81498	0.0296413	-4.96917	-9.91705	-0.0212913	0.0492317	IARS
ENST00000443503.2	2.36546	0.139926	4.591	0.039579	-2.35652	-4.07811	-0.634928	0.013474	CTDSPL
ENST00000446113.2	2.28162	0.272799	4.29043	0.0301604	-4.67392	-8.49772	-0.850119	0.0225464	ZDHHC13
ENST00000446212.1	3.14205	1.18672	5.09738	0.0053746	-4.33239	-8.08209	-0.582694	0.0286174	AHCYL2
ENST00000448105.2	3.36076	0.718021	6.0035	0.0181924	-4.06259	-7.15855	-0.966633	0.0164165	CALCOCO2
ENST00000448841.1	2.51394	0.229129	4.79876	0.0344298	-3.69621	-6.35314	-1.03929	0.0124687	WBP1L
ENST00000449399.3	2.76827	0.616417	4.92012	0.0172241	-2.75687	-5.33656	-0.177179	0.0390539	SERPINA1
ENST00000453495.1	2.07357	0.713206	3.43393	0.00722107	-3.4376	-6.79936	-0.0758339	0.0461015	CEP170B
ENST00000460218.1	2.00166	0.020997	3.98233	0.0480711	-2.33242	-4.36604	-0.298804	0.0294969	CALM2
ENST00000462321.1	2.39177	0.180757	4.60279	0.0368913	-2.82216	-5.47258	-0.171736	0.0396033	PTPN18
ENST00000462829.2	-3.71119	-7.36108	-0.061302	0.0469778	2.33929	0.0331391	4.64545	0.0474801	DDX51
ENST00000465122.1	3.43886	0.95419	5.92353	0.0120211	-3.7684	-7.52534	-0.0114599	0.0494541	PDCD6IP
ENST00000467076.1	2.16518	0.179789	4.15057	0.0357008	-2.03177	-4.02684	-0.0366928	0.0467978	FDPS
ENST00000467843.2	2.24752	0.0420422	4.45299	0.0465839	-3.18524	-5.53373	-0.836741	0.0140735	WSB1
ENST00000469224.1	4.4134	1.73705	7.08976	0.00463101	-4.03286	-8.01843	-0.047285	0.0479102	ALAS1
ENST00000477593.1	2.22647	0.336558	4.11637	0.0257638	-3.17703	-5.52332	-0.830744	0.0141829	PIK3CB
ENST00000480760.1	3.89091	1.15234	6.62948	0.0105085	-4.19386	-7.30471	-1.08301	0.0144789	CTSS
ENST00000487865.1	4.89507	1.61561	8.17454	0.00809365	-3.11979	-5.74898	-0.490596	0.0256017	NDFIP2
ENST00000489514.2	3.586	1.3756	5.7964	0.00508891	-2.92504	-5.64768	-0.202409	0.0382674	HHLA2
ENST00000494844.1	2.03682	0.3005	3.77313	0.0262495	-2.5332	-4.80821	-0.258186	0.0332506	MUC1
ENST00000497830.1	-5.11596	-8.38349	-1.84844	0.00622439	2.23284	0.201558	4.26412	0.0349959	MCCC1
ENST00000509835.1	2.95276	0.259359	5.64615	0.0349455	-4.38806	-8.64826	-0.127855	0.0448814	LRBA
ENST00000512810.1	2.82047	0.297574	5.34336	0.0322357	-3.83101	-7.64781	-0.0142087	0.0493346	FRYL
ENST00000512996.2	2.72303	0.929703	4.51635	0.00737479	-2.33864	-4.51354	-0.163737	0.0381381	NNT
ENST00000521271.1	3.56308	1.19497	5.93119	0.00775137	-4.86705	-9.56884	-0.165273	0.0440591	CPNE3
ENST00000528499.1	3.67773	0.790535	6.56493	0.0180506	-3.46469	-6.14992	-0.77946	0.0177322	APLP2
ENST00000530094.1	3.63771	0.871073	6.40435	0.0155075	-7.13424	-11.5576	-2.71085	0.00588414	CTNND1
ENST00000530489.1	3.24974	0.691825	5.80766	0.0182757	-3.36313	-6.28964	-0.436624	0.029259	PLEKHA7
ENST00000534831.1	3.36965	0.43473	6.30457	0.0288064	-5.31181	-10.3569	-0.26668	0.0413402	GPRC5A
ENST00000535902.1	2.88837	0.743968	5.03277	0.0137768	-2.29247	-4.26805	-0.316883	0.0281104	MANSC1
ENST00000540664.1	2.10234	0.15275	4.05193	0.037362	-2.43394	-4.835	-0.0328849	0.0475953	LCOR
ENST00000541549.1	2.63151	0.500208	4.76281	0.0208703	-5.65974	-10.8964	-0.423116	0.0373899	EIF3A
ENST00000542583.2	3.07997	0.264555	5.89538	0.03525	-4.93384	-8.11568	-1.75199	0.00723968	TMC5
ENST00000544451.1	2.21967	0.739784	3.69956	0.00788447	-2.2367	-4.10892	-0.364482	0.024875	PCMTD1
ENST00000546834.1	4.01268	0.993632	7.03172	0.0147116	-5.78036	-10.4738	-1.08696	0.021817	LRP10
ENST00000551943.1	-6.57687	-10.9706	-2.18312	0.00797103	3.15459	0.731137	5.57803	0.0170347	TAPBP
ENST00000553030.1	3.08583	0.627827	5.54384	0.0193244	-2.83078	-4.62179	-1.03977	0.00655024	BEST2
ENST00000557957.1	2.40941	0.429814	4.389	0.0222793	-2.63305	-4.65954	-0.606558	0.0171776	PDE8A
ENST00000560738.1	3.63299	0.736953	6.52903	0.0193927	-4.15136	-7.90977	-0.392954	0.0343334	IQGAP1
ENST00000560891.1	2.97701	1.16922	4.7848	0.0046682	-2.69045	-5.11227	-0.268619	0.0335587	DMXL2
ENST00000562963.1	3.42142	0.862032	5.9808	0.0143003	-2.91522	-5.61051	-0.219935	0.0372826	CNP
ENST00000563898.1	2.3457	0.319766	4.37163	0.0277823	-2.03717	-4.0164	-0.0579373	0.0450009	UQCRC2
ENST00000566044.1	4.16771	1.37746	6.95795	0.00806367	-5.20703	-9.89084	-0.52323	0.0334631	PHKB
ENST00000581487.1	2.97538	1.12566	4.82511	0.00534351	-3.17955	-5.69893	-0.660181	0.0195881	CMTM4
ENST00000581585.1	2.65761	0.0536846	5.26153	0.0463157	-4.88428	-9.54596	-0.222606	0.0421064	RIOK3
ENST00000594182.1	-5.98422	-11.3652	-0.603271	0.0329448	4.6074	0.0714067	9.14339	0.0472461	NOP53
ENST00000596897.1	3.21259	0.597422	5.82776	0.0213608	-4.19079	-8.2509	-0.13069	0.0445312	PGK1
ENST00000597428.1	2.92639	0.551493	5.30129	0.0210634	-3.41307	-6.5625	-0.263639	0.037001	MAGED1
ENST00000604973.1	4.34902	2.23201	6.46604	0.00117615	-2.35096	-4.28059	-0.421327	0.022867	IGHV1-18

## Sheet: Table S9 First approach
BP
ID	Description	GeneRatio	BgRatio	pvalue	p.adjust	qvalue	geneID	Count
GO:0002474	antigen processing and presentation of peptide antigen via MHC class I	5/48	29/18800	9.93041e-09	1.19661e-05	9.27186e-06	HLA-A/HLA-B/TAPBPL/TAPBP/HLA-E	5
GO:0019885	antigen processing and presentation of endogenous peptide antigen via MHC class I	4/48	17/18800	8.68586e-08	5.23323e-05	4.05492e-05	HLA-A/HLA-B/TAPBP/HLA-E	4
GO:0002483	antigen processing and presentation of endogenous peptide antigen	4/48	19/18800	1.40926e-07	5.66054e-05	4.38602e-05	HLA-A/HLA-B/TAPBP/HLA-E	4
GO:0019883	antigen processing and presentation of endogenous antigen	4/48	26/18800	5.36481e-07	0.000132754	0.000102864	HLA-A/HLA-B/TAPBP/HLA-E	4
GO:0048002	antigen processing and presentation of peptide antigen	5/48	63/18800	5.50847e-07	0.000132754	0.000102864	HLA-A/HLA-B/TAPBPL/TAPBP/HLA-E	5
GO:0002449	lymphocyte mediated immunity	8/48	365/18800	3.58169e-06	0.000681645	0.000528167	HLA-A/IGHV1-8/IGHV3-7/TRPM4/HLA-B/IGHV3-11/IGHV2-5/HLA-E	8
GO:0002460	adaptive immune response based on somatic recombination of immune receptors built from immunoglobulin superfamily domains	8/48	370/18800	3.95977e-06	0.000681645	0.000528167	HLA-A/IGHV1-8/IGHV3-7/TRPM4/HLA-B/IGHV3-11/IGHV2-5/HLA-E	8
GO:0019882	antigen processing and presentation	5/48	107/18800	7.66088e-06	0.00115392	0.000894105	HLA-A/HLA-B/TAPBPL/TAPBP/HLA-E	5
GO:0045953	negative regulation of natural killer cell mediated cytotoxicity	3/48	19/18800	1.47074e-05	0.00177826	0.00137787	HLA-A/HLA-B/HLA-E	3
GO:0006959	humoral immune response	7/48	317/18800	1.47573e-05	0.00177826	0.00137787	HLA-A/IGHV1-8/IGHV3-7/CXCL10/IGHV3-11/IGHV2-5/HLA-E	7
GO:0002716	negative regulation of natural killer cell mediated immunity	3/48	20/18800	1.72718e-05	0.00185065	0.00143396	HLA-A/HLA-B/HLA-E	3
GO:0002443	leukocyte mediated immunity	8/48	457/18800	1.84297e-05	0.00185065	0.00143396	HLA-A/IGHV1-8/IGHV3-7/TRPM4/HLA-B/IGHV3-11/IGHV2-5/HLA-E	8
GO:0002181	cytoplasmic translation	5/48	146/18800	3.45109e-05	0.00287587	0.00222835	RPS15/EIF4G1/RPL9/RPL18A/RPS7	5
GO:0001911	negative regulation of leukocyte mediated cytotoxicity	3/48	25/18800	3.45354e-05	0.00287587	0.00222835	HLA-A/HLA-B/HLA-E	3
GO:0042742	defense response to bacterium	7/48	364/18800	3.57993e-05	0.00287587	0.00222835	HLA-A/IGHV1-8/IGHV3-7/IGHV3-11/IGHV2-5/HLA-E/ACP5	7
GO:0031342	negative regulation of cell killing	3/48	28/18800	4.89264e-05	0.00368477	0.00285511	HLA-A/HLA-B/HLA-E	3
GO:0001916	positive regulation of T cell mediated cytotoxicity	3/48	30/18800	6.04181e-05	0.00428258	0.00331832	HLA-A/HLA-B/HLA-E	3
GO:0002709	regulation of T cell mediated immunity	4/48	88/18800	7.45146e-05	0.00498834	0.00386517	HLA-A/TRPM4/HLA-B/HLA-E	4
GO:1901992	positive regulation of mitotic cell cycle phase transition	4/48	100/18800	0.000122523	0.00777054	0.00602094	EIF4G1/PRAP1/MDM2/ANAPC11	4
GO:0006910	phagocytosis, recognition	4/48	102/18800	0.000132288	0.00797032	0.00617574	IGHV1-8/IGHV3-7/IGHV3-11/IGHV2-5	4
GO:0001914	regulation of T cell mediated cytotoxicity	3/48	40/18800	0.000144415	0.00828668	0.00642086	HLA-A/HLA-B/HLA-E	3
GO:1901990	regulation of mitotic cell cycle phase transition	6/48	321/18800	0.000158649	0.00864286	0.00669685	UBD/EIF4G1/PRAP1/MDM2/ANAPC11/ORC1	6
GO:0006958	complement activation, classical pathway	4/48	108/18800	0.000164967	0.00864286	0.00669685	IGHV1-8/IGHV3-7/IGHV3-11/IGHV2-5	4
GO:0002456	T cell mediated immunity	4/48	112/18800	0.000189763	0.00952769	0.00738245	HLA-A/TRPM4/HLA-B/HLA-E	4
CC
ID	Description	GeneRatio	BgRatio	pvalue	p.adjust	qvalue	geneID	Count
GO:0071556	integral component of lumenal side of endoplasmic reticulum membrane	4/48	29/19594	7.19636e-07	4.31782e-05	2.91642e-05	HLA-A/HLA-B/TAPBP/HLA-E	4
GO:0098553	lumenal side of endoplasmic reticulum membrane	4/48	29/19594	7.19636e-07	4.31782e-05	2.91642e-05	HLA-A/HLA-B/TAPBP/HLA-E	4
GO:0098576	lumenal side of membrane	4/48	35/19594	1.56945e-06	6.27782e-05	4.24028e-05	HLA-A/HLA-B/TAPBP/HLA-E	4
GO:0055038	recycling endosome membrane	5/48	96/19594	3.68342e-06	0.000110503	7.46377e-05	HLA-A/HLA-B/GRIPAP1/INPP4A/HLA-E	5
GO:0042611	MHC protein complex	3/48	25/19594	3.05535e-05	0.000644868	0.000435569	HLA-A/HLA-B/HLA-E	3
GO:0030670	phagocytic vesicle membrane	4/48	77/19594	3.76173e-05	0.000644868	0.000435569	HLA-A/HLA-B/TAPBP/HLA-E	4
GO:0042571	immunoglobulin complex, circulating	4/48	77/19594	3.76173e-05	0.000644868	0.000435569	IGHV1-8/IGHV3-7/IGHV3-11/IGHV2-5	4
GO:0019814	immunoglobulin complex	5/48	167/19594	5.39281e-05	0.000808922	0.000546377	IGHV1-8/IGHV3-7/IGLV10-54/IGHV3-11/IGHV2-5	5
GO:0031901	early endosome membrane	5/48	172/19594	6.20406e-05	0.000827208	0.000558728	HLA-A/HLA-B/GRIPAP1/INPP4A/HLA-E	5
GO:0030666	endocytic vesicle membrane	5/48	194/19594	0.00010952	0.00114924	0.000776243	HLA-A/HLA-B/MDM2/TAPBP/HLA-E	5
GO:0022626	cytosolic ribosome	4/48	102/19594	0.000112948	0.00114924	0.000776243	RPS15/RPL9/RPL18A/RPS7	4
GO:0055037	recycling endosome	5/48	196/19594	0.000114924	0.00114924	0.000776243	HLA-A/HLA-B/GRIPAP1/INPP4A/HLA-E	5
GO:0045335	phagocytic vesicle	4/48	138/19594	0.000360403	0.0033268	0.00224705	HLA-A/HLA-B/TAPBP/HLA-E	4
GO:0012507	ER to Golgi transport vesicle membrane	3/48	62/19594	0.000471446	0.00404097	0.00272943	HLA-A/HLA-B/HLA-E	3
GO:0030176	integral component of endoplasmic reticulum membrane	4/48	164/19594	0.000691014	0.00552812	0.0037339	HLA-A/HLA-B/TAPBP/HLA-E	4
GO:0009897	external side of plasma membrane	6/48	455/19594	0.000815085	0.00582768	0.00393624	IGHV1-8/IGHV3-7/CXCL10/IGHV3-11/IGHV2-5/HLA-E	6
GO:0031227	intrinsic component of endoplasmic reticulum membrane	4/48	172/19594	0.000825588	0.00582768	0.00393624	HLA-A/HLA-B/TAPBP/HLA-E	4
GO:0044391	ribosomal subunit	4/48	178/19594	0.000937971	0.00625314	0.00422361	RPS15/RPL9/RPL18A/RPS7	4
GO:0030139	endocytic vesicle	5/48	342/19594	0.00145588	0.00919502	0.00621067	HLA-A/HLA-B/MDM2/TAPBP/HLA-E	5
GO:0030134	COPII-coated ER to Golgi transport vesicle	3/48	94/19594	0.00158173	0.00949039	0.00641018	HLA-A/HLA-B/HLA-E	3
MF
ID	Description	GeneRatio	BgRatio	pvalue	p.adjust	qvalue	geneID	Count
GO:0003823	antigen binding	9/45	174/18410	3.23488e-10	5.33755e-08	4.39262e-08	HLA-A/IGHV1-8/IGHV3-7/HLA-B/IGHV3-11/IGHV2-5/TAPBPL/TAPBP/HLA-E	9
GO:0042605	peptide antigen binding	4/45	37/18410	1.93909e-06	0.000159975	0.000131654	HLA-A/HLA-B/TAPBP/HLA-E	4
GO:0034987	immunoglobulin receptor binding	4/45	80/18410	4.30127e-05	0.0023657	0.00194689	IGHV1-8/IGHV3-7/IGHV3-11/IGHV2-5	4

## Sheet: Table S9 First approach oppo
BP
ID	Description	GeneRatio	BgRatio	pvalue	p.adjust	qvalue	geneID	Count
CC
ID	Description	GeneRatio	BgRatio	pvalue	p.adjust	qvalue	geneID	Count
GO:0030139	endocytic vesicle	5/24	342/19594	5.08942e-05	0.00773592	0.00573229	GAPVD1/TGOLN2/HLA-B/CTSS/TAPBP	5
MF
ID	Description	GeneRatio	BgRatio	pvalue	p.adjust	qvalue	geneID	Count

[truncated: 10 more sheets: Table S9 Corrected T cells, Table S9 Corrected T cells oppo, Table S9 Corrected Monocytes, Table S9 Corrected Mono oppo, Table S9 Corrected Dendritic, Table S9 Corrected Dend oppo, Table S10, Table S11, Table S12, Table S13]
